# Supplementary material for: Deciphering Microbiome Related to Rusty Roots of Panax ginseng and Evaluation of Antagonists Against Pathogenic Ilyonectria
Source: Front Microbiol. 2019 Jun 18;10:1350. doi: 10.3389/fmicb.2019.01350 (PMC6591430; doi:10.3389/fmicb.2019.01350)
Supplement: Supplementary file 2 [file Data_Sheet_2.xlsx]

## Sheet: Table S1
Table S1 Geographical coordinates of the soil sampling sites, plant age and rusty root index.
	Plant age	Number of roots	Latitude	Longitude	Rusty root index	Sampling time
Hs1	3-4	5	41.83497N	125.35142E	0.5	2016-08-14
Ds1	3-4	6	41.83497N	125.35142E	0.92	2016-08-14
Ds2	3-4	5	41.83497N	125.35142E	1	2016-08-14
Hs2	2	6	41.74921N	126.77378E	0.33	2016-08-14
Hs3	2	6	41.74921N	126.77378E	0.33	2016-08-14
Hs4	4	6	42.04254N	125.42745E	0.33	2016-08-14
Ds3	1	6	42.36076N	126.77273E	0.89	2016-08-14
Ds4	1	6	42.36095N	126.77377E	0.92	2016-08-14
Ds5	3	5	41.59289N	128.04017E	0.89	2017-07-09
Hs5	3	6	41.53164N	128.22143E	0.33	2017-07-09
Ds6	3	7	40.98611N	125.94166E	0.89	2017-07-09
Hs6	3	6	41.74713N	125.92918E	0.33	2017-07-09

## Sheet: Table S2
Table S2 Soil chemical properties
Group	pH	SOM (%)	K (mg/kg)	N (mg/kg)	P (mg/kg)
Hs1	6.20±0.02	4.80±0.14	114.08±8.87	162.17±11.79	80.84±11.22
Hs2	5.25±0.02	2.20±0.17	290.41±29.98	84.70±9.95	298.53±2.22
Hs3	4.87±0.07	1.55±0.26	571.44±9.00	145.95±7.96	309.90±55.84
Hs4	4.96±0.08	2.85±0.22	149.14±3.06	95.20±11.35	135.10±14.15
Hs5	5.16±0.05	4.48±0.16	81.84±2.01	163.33±45.79	194.83±2.51
Hs6	5.25±0.04	1.83±0.17	109.00±5.99	68.83±21.59	223.53±3.77
Ds1	6.18±0.29	5.21±0.08	102.43±22.87	190.28±12.66	118.54±52.19
Ds2	6.07±0.31	4.69±0.88	90.57±0.83	165.20±8.00	270.16±9.23
Ds3	5.21±0.49	5.33±0.05	110.37±13.67	266.70±15.84	90.13±8.03
Ds4	5.45±0.09	5.22±0.20	163.38±2.59	238.70±7.81	112.91±3.19
Ds5	4.61±0.03	5.56±0.34	114.71±0.99	212.33±15.75	225.13±4.61
Ds6	5.38±0.03	0.51±0.02	34.08±0.46	26.25±13.71	228.72±4.21
Values (means ± SD)

## Sheet: Table S3
Table S3 Sampling information of ginseng roots
Name	Plant age	Latitude	Longitude	Sampling time
Hr1	3	41.83497N	125.351422E	2016-08-14
Hr2	2	41.83497N	125.351422E	2016-08-14
Hr3	4	41.83497N	125.351422E	2016-08-14
Hr4	2	41.83497N	125.351422E	2016-08-14
Hr5	4	41.83497N	125.351422E	2016-08-14
Dr1	3	41.83497N	125.351422E	2016-08-14
Dr2	4	41.83497N	125.351422E	2016-08-14
Dr3	4	41.83497N	125.351422E	2016-08-14
Dr4	4	41.83497N	125.351422E	2016-08-14
Dr5	4	41.83497N	125.351422E	2016-08-14
Dr6	3	41.83497N	125.351422E	2016-08-14
Dr7	3	41.83497N	125.351422E	2016-08-14
Dr8	3	41.83497N	125.351422E	2016-08-14
Dr9	4	41.83497N	125.351422E	2016-08-14
Dr10	2	41.83497N	125.351422E	2016-08-14
Hr6	4	42.04254N	125.427445E	2016-08-14
Hr7	4	42.04254N	125.427445E	2016-08-14
Hr8	4	41.74921N	126.773778E	2016-08-14
Dr11	1	42.36076N	126.772725E	2016-08-14
Dr12	1	42.36076N	126.772725E	2016-08-14
Hr9	1	42.36076N	126.772725E	2016-08-14
Dr13	1	42.36076N	126.772725E	2016-08-14
Hr10	1	42.36095N	126.773770E	2016-08-14
Hr11	1	42.36095N	126.773771E	2016-08-14
Dr14	1	42.36095N	126.773772E	2016-08-14
Dr15	1	42.36095N	126.773773E	2016-08-14
Dr16	1	42.36095N	126.773774E	2016-08-14
Dr17	1	42.36095N	126.773775E	2016-08-14
Dr18	1	42.36095N	126.773776E	2016-08-14
Dr19	1	42.36095N	126.773777E	2016-08-14
Hr12	3	41.53164N	128.221434E	2017-07-09
Hr13	3	41.53164N	128.221434E	2017-07-09
Hr14	3	41.53164N	128.221434E	2017-07-09
Dr20	3	41.59289N	128.040171E	2017-07-09
Dr21	3	41.59289N	128.040171E	2017-07-09
Dr22	3	41.59289N	128.040171E	2017-07-09

## Sheet: Table S4
Table S4 Primers used in this study.
Name	Sequences(5'-3')	Amplicon region
338F	ACTCCTACGGGAGGCAG	V3-V4 region of the 16S rRNA
806R	GGACTACHVGGGTWTCTAAT
799F	AACMGGATTAGATACCCKG	V5-V7 region of the 16S rRNA
1193R	ACGTCATCCCCACCTTCC
ITS1	CTTGGTCATTTAGAGGAAGTAA	fungal ITS
ITS2	TGCGTTCTTCATCGATGC
27F	AGAGTTTGATCCTGGCTCAG	bacterial 16S rRNA
1492R	GGTTACCTTGTTACGACTT
gyrBPF	GAGGTCGTGCTGACCGTGCTGCACGCGGGCGGCAAGTTCGGC	Streptomyces gyrb
gyrBPR	GTTGATGTGCTGGCCGTCGACGTCGGCGTCCGCCAT
ITS5	GGAAGTAAAAGTCGTAACAAGG	fungal ITS
ITS4	TCCTCCGCTTATTGATATGC
up1	GAAGTCATCATGACCGTTCTGCAYGCNGGNGGNAARTTYGA	Bacillus gyrb
up2R	AGCAGGGTACGGATGTGCGAGCCRTCNACRTCNGCRTCNGTCAT
LR12R	GAACGCCTCTAAGTCAGAATCC	fungal IGS
invSR1R	ACTGGCAGAATCAACCAGGTA
4d-1igs7F	GGCTACCCTATACCATACGCCT	I. robusta 4D-1 IGS
4d-1igs7R	TGGGTATATGAGGGAGGCTCG
Th5-IGS3F	CACCACAGATACGACCCGAA	I.mores-panacis IGS
Th5-IGS3R	TAGTCCTCGCGGTTCTACGC
I-IGS5F	GTCGACGCCCACTATGAACC	Ilyonectria IGS
I-IGS5R	AAAAGTCCGTCGGTGGGTAT
S-11-gyrb4F	CGGACACGGTTTGAAAGCAG	Bacillus amyloliquefaciens S-11 gyrb
S11-gyrb4R	CCTGTGGCCGATCTTGAAGT
S6-31-16s3F	TAATACTCTCGCAGGCATCT	Streptomyces avermitilis S6-31 16s rRNA
S6-31-16s3R	CCACTACCTCACCAACAAG
S7-1-igs5F	CACCCGCACGTATAGACGGA	Trichoderma koningiopsis S7-1 IGS
S7-1-igs5R	GAGGGAGGATGTGTTGGGGA

## Sheet: Table S5
Table S5 Sequence analysis and quality filtering
Sequence	trunc_len_f	trunc_len_r	trim_left_f	trim_left_r	Minimum:	Median	Mean	Maxium	Total	Sample time	Sample
16S rRNA V5V7	202	203	0	0	20909	62573.5	57493.6	103704	1437339	2016-08-14	Root
	210	210	0	0	55254	89802.5	84458.3	104243	506750	2017-07-09	Root
ITS	184	186	0	0	20203	35553	34133	45251	1023989	2016-08-14	Root
	205	210	0	0	28622	33792	34306	39138	205836	2017-07-09	Root
16S rRNA V3V4	275	185	0	0	22066	55925	50913.2	76170	407306	2016-08-14	Soil
	275	180	0	0	23018	46256.5	45521.8	66556	182087	2017-07-09	Soil
ITS	230	225	30	25	20430	33134.5	36846.4	66056	294771	2016-08-14	Soil
	200	200	0	0	38740	42788.5	43345.8	49066	173383	2017-07-09	Soil
16S rRNA V3V4	270	185	0	0	26181	42419.5	42942.7	58426	515312	2017-06-12	Soil
ITS	200	210	0	0	27047	32634	32978.4	39138	395741	2017-06-12	Soil

## Sheet: Table S6
Table S6 Sampling depth in calculation of alpha diversity computation and beta diversity calculation
Sample	Depth
16S rRNA for ginseng root samples	7088
ITS for ginseng root samples	2660
16S rRNA for soil samples	11033
ITS for soil samples	16859
16S rRNA for soi samples in inoculation treatments	12474
ITS for soi samples in inoculation treatments.	24519

## Sheet: Table S7
Table S7 Statistically significant differences in the dominant bacterial orders and fungal genera under different treatments.
		CK	TB	TS	TT
Bacterial orders	Rhizobiales	0.3064±0.0542a	0.1625±0.0380b	0.2621±0.0503a	0.2484±0.0439a
	Pseudomonadales	0.0776±0.0389b	0.0287±0.0180b	0.1483±0.0701a	0.0890±0.0087ab
	Xanthomonadales	0.0634±0.0156a	0.0398±0.0102ab	0.0525±0.0274ab	0.0291±0.0120b
	Nitrospirales	0.0115±0.0036bc	0.0214±0.0052a	0.0071±0.0046c	0.0178±0.0063ab
	Unidentified_Betaproteobacteria	0.0087±0.0016b	0.0186±0.0032a	0.0096±0.0014b	0.0156±0.0076ab
Fungal genera	Ilyonectria	0.1939±0.357a	0.086±0.0035c	0.1052±0.0526b	0.1465±0.0243ab
	Talaromyces	0.0359±0.0167b	0.034±0.0070b	0.1087±0.0558a	0.0435±0.0115b
	Unidentified_Thelephoraceae	0.1102±0.0916a	0.0368±0.0426ab	0.0006±0.0011b	0.0044±0.0044b
	Cadophora	0.0152±0.0053b	0.0128±0.0049b	0.0154±0.0092ab	0.0289±0.0089a
	Exophiala	0.0077±0.0049b	0.0063±0.0014b	0.0385±0.0312a	0.0083±0.0041b
	Trichocladium	0.0077±0.0019b	0.0113±0.0029b	0.0201±0.0033a	0.0184±0.0053a
	Cladophialophora	0.0363±0.0251a	0.005±0.0051b	0.0043±0.0061b	0.0034±0.0020b
CK: control; TB: S-11; TS: S6-31; TT: S7-1.Values (means ± SD, n = 3) within the same row followed by different letters are significantly different at p < 0.05 according to LSD post hoc test.
